# Supplementary material for: ZmNRAMP4 Enhances the Tolerance to Aluminum Stress in Arabidopsis thaliana
Source: Int J Mol Sci. 2022 Jul 25;23(15):8162. doi: 10.3390/ijms23158162 (PMC9331102; doi:10.3390/ijms23158162)
Supplement: Supplementary file 1 [file ijms-23-08162-s001.zip]

Archive with 9 entries (7 files):
- ijms-1809614-supplementary/
- ijms-1809614-supplementary/Supplemental/
- ijms-1809614-supplementary/Supplemental/Fig. S1.png
- ijms-1809614-supplementary/Supplemental/Fig. S2.tif
- ijms-1809614-supplementary/Supplemental/Fig. S3.tif
- ijms-1809614-supplementary/Supplemental/Fig. S4 Asterisk indicated a significant difference from control at p less than 0.05 by Tukeyí»s test with three in-dependently biological replicates.tif
- ijms-1809614-supplementary/Supplemental/Fig. S5 Asterisk indicated a significant difference from control at p less than 0.05 by Tukeyí»s test with three in-dependently biological replicates.tif
- ijms-1809614-supplementary/Supplemental/Table S1.pdf
- ijms-1809614-supplementary/Supplemental/Table S2.pdf
